# Supplementary material for: Medicinal Plants in Traditional Herbal Wines and Liquors in the East of Spain and the Balearic Islands
Source: Front Pharmacol. 2021 Sep 29;12:713414. doi: 10.3389/fphar.2021.713414 (PMC8513779; doi:10.3389/fphar.2021.713414)
Supplement: Supplementary file 1 [file table2.xlsx]

## Sheet: Hoja1
Voucher number	Species and subspecies	Family	Locality	Date	Provenance	Biogeo	Status
VAL246750	Achillea millefolium L.	Asteraceae	Jardín Botánico Torretes, Ibi, Alicante	2010-06-22	Cultivated from wild material	Widespread	Wild
VAL246751	Agrimonia eupatoria L.	Rosaceae	Jardín Botánico Torretes, Ibi, Alicante	2010-06-22	Cultivated from wild material	Europe	Wild
VAL246752	Aloysia citriodora Palau [Lippia triphylla]	Verbenaceae	Capollet de l'Àguila, Banyeres de Mariola, Alicante	2018-06-25	Gardens	America	Cultivated
VAL246753	Angelica archangelica L.	Apiaceae	Jardín Botánico Torretes, Ibi, Alicante	2018-05-25	Gardens	Europe	Cultivated
VAL246754	Arbutus unedo L.	Ericaceae	Jardín Botánico Torretes, Ibi, Alicante	2018-05-25	Gardens	Mediterranean	Cultivated
VAL246755	Arbutus unedo L.	Ericaceae	Jardín Botánico Torretes, Ibi, Alicante	2020-07-30	Gardens	Mediterranean	Cultivated
VAL246756	Artemisia absinthium L.	Asteraceae	Jardín Botánico Torretes, Ibi, Alicante	2010-06-22	Cultivated from wild material	Europe	Wild
VAL246757	Artemisia absinthium L.	Asteraceae	Cantavieja, Teruel	2011-06-07	Cultivated from wild material	Europe	Wild
VAL246758	Artemisia arborescens (Vaill.) L.	Asteraceae	Jardín Botánico Torretes, Ibi, Alicante	2018-05-25	Gardens	Mediterranean	Cultivated
VAL246759	Artemisia arborescens (Vaill.) L.	Asteraceae	Capollet de l'Àguila, Banyeres de Mariola, Alicante	2018-06-25	Cultivated from wild material	Mediterranean	Wild
VAL246760	Asperula aristata L.f.	Rubiaceae	Barranco del Franco, de Beneixama a Fontanars, Alicante	2019-06-03	Wild	Mediterranean	Wild
VAL246761	Asperula cynanchica L.	Rubiaceae	Jardín Botánico Torretes, Ibi, Alicante	2019-06-20	Cultivated from wild material	Europe	Wild
VAL246763	Camellia sinensis (L.) Kuntze	Theacaee	Commercial sample rehidrated	2013-05-17	Imported	Asia	Imported
VAL246764	Carum carvi L.	Apiaceae	Jardín Botánico Torretes, Ibi, Alicante	2007-06-09	Gardens	Asia	Cultivated
VAL246765	Celtis australis L.	Cannabaceae	Jardín Botánico Torretes, Ibi, Alicante	2020-07-30	Gardens	Mediterranean	Cultivated
VAL246766	Centaurea boissieri DC. subsp. mariolensis (Rouy) Dostál	Asteraceae	Barranc Catifa, Ibi, Alicante	2020-08-03	Wild	Mediterranean	Wild
VAL246767	Centaurium quadrifolium subsp. linariifolium (Lam.) G.López	Gentianaceae	Sierra del Mugrón, Almansa, Albacete	04/07/2010	Wild	Mediterranean	Wild
VAL246768	Centaurium quadrifolium subsp. linariifolium (Lam.) G.López	Gentianaceae	El Reconco, Biar, Alicante	2016-06-23	Wild	Mediterranean	Wild
VAL246769	Ceratonia siliqua L.	Leguminosae	Sierra de Ulea, Murcia	2020-08-30	Wild	Mediterranean	Wild
VAL246770	Chamaemelum nobile (L.) All.	Asteraceae	Jardín Botánico Torretes, Ibi, Alicante	2021-04-27	Gardens	Mediterranean	Cultivated
VAL246771	Chiliadenus glutinosus (L.) Fourr.	Asteraceae	Sierra del Mugrón, Almansa, Albacete	2007-06-03	Wild	Mediterranean	Wild
VAL246772	Chiliadenus glutinosus (L.) Fourr.	Asteraceae	Sierra del Mugrón, Almansa, Albacete	2010-07-04	Wild	Mediterranean	Wild
VAL246773	Chiliadenus glutinosus (L.) Fourr.	Asteraceae	Barranc Catifa, Ibi, Alicante	2020-08-03	Wild	Mediterranean	Wild
VAL246774	Cistus albidus L.	Cistaceae	Jardín Botánico Torretes, Ibi, Alicante	2018-05-30	Cultivated from wild material	Mediterranean	Wild
VAL246775	Cistus monspeliensis L.	Cistaceae	Jardín Botánico Torretes, Ibi, Alicante	2018-05-25	Cultivated from wild material	Mediterranean	Wild
VAL246776	Citrus x limon (L.) Osbeck	Rutaceae	Huerta de Ulea, Murcia	2018-05-26	Gardens	Widespread	Cultivated
VAL246777	Citrus reticulata Blanco	Rutaceae	Huerta de Ulea, Murcia	2018-05-26	Gardens	Widespread	Cultivated
VAL246778	Citrus × aurantium L.	Rutaceae	Huerta de Ulea, Murcia	2018-05-26	Gardens	Widespread	Cultivated
VAL246779	Clinopodium alpinum (L.) Kuntze [Calamintha alpina subsp. meridionalis Nyman]	Lamiaceae	Forata, Sierra de Aitana, Confrides, Alicante	2007-06-13	Wild	Europe	Wild
BCN 111803	Clinopodium alpinum (L.) Kuntze [Calamintha alpina subsp. meridionalis Nyman]	Lamiaceae	Estación Biológica-Jardín Botánico Torretes, Ibi (Alacant)	2010-07-30	Cultivated from wild material	Europe	Wild
VAL246780	Clinopodium alpinum (L.) Kuntze [Calamintha alpina subsp. meridionalis Nyman]	Lamiaceae	Jardín Botánico Torretes, Ibi, Alicante	2014-08-27	Cultivated from wild material	Europe	Wild
VAL246783	Clinopodium nepeta subsp. glandulosum (Req.) Govaerts [Calamintha nepeta subsp. glandulosa]	Asteraceae	Jardín Botánico Torretes, Ibi, Alicante	2019-06-10	Cultivated from wild material	Mediterranean	Wild
VAL246781	Clinopodium nepeta (L.) Kuntze [Calamintha nepeta subsp. nepeta]	Lamiaceae	Molí l'Espenta, Banyeres de Mariola, Alicante	2009-06-06	Wild	Mediterranean	Wild
VAL246782	Clinopodium nepeta (L.) Kuntze [Calamintha nepeta subsp. nepeta]	Lamiaceae	Jardín Botánico Torretes, Ibi, Alicante	2020-07-28	Cultivated from wild material	Mediterranean	Wild
VAL246784, BCN111818	Clinopodium serpyllifolium (M. Bier) Kuntze subsp. fruticosum (L.) Bräuchler.[Micromeria fruticosa]	Lamiaceae	Jardín Botánico Torretes, Ibi, Alicante	2010-07-27	Cultivated from wild material	Mediterranean	Wild
VAL246785	Clinopodium serpyllifolium (M. Bier) Kuntze subsp. fruticosum (L.) Bräuchler.[Micromeria fruticosa]	Lamiaceae	El Capollet de l'Àguila, Banyeres de Mariola, Alicante	2014-07-19	Wild	Mediterranean	Wild
VAL246786	Clinopodium serpyllifolium (M. Bier) Kuntze subsp. fruticosum (L.) Bräuchler.[Micromeria fruticosa]	Lamiaceae	El Capollet de l'Àguila, Banyeres de Mariola, Alicante	2018-06-25	Wild	Mediterranean	Wild
VAL246787	Coriandrum sativum L.	Apiaceae	Jardín Botánico Torretes, Ibi, Alicante	2010-06-11	Gardens	Widespread	Cultivated
VAL246788	Coris monspeliensis L.	Primulaceae	Sierra del Mugrón, Almansa, Albacete	2007-06-03	Wild	Mediterranean	Wild
VAL246789	Coris monspeliensis L.	Primulaceae	El Reconco, Biar, Alicante	2016-06-23	Wild	Mediterranean	Wild
VAL246790	Coris monspeliensis L.	Primulaceae	Penyes Roges, Banyeres de Mariola, Alicante	2019-05-31	Wild	Mediterranean	Wild
VAL246791	Crataegus azarolus L.	Rosaceae	Jardín Botánico Torretes, Ibi, Alicante	2018-05-23	Gardens	Mediterranean	Cultivated
VAL246792	Crataegus monogyna Jacq.	Rosaceae	Fuente Grande, Garaballa, Cuenca	2010-07-07	Wild	Europe	Wild
VAL246793	Crataegus monogyna Jacq.	Rosaceae	Jardín Botánico Torretes, Ibi, Alicante	2018-05-30	Gardens	Europe	Cultivated
VAL246794	Crataegus monogyna Jacq.	Rosaceae	Próximo Alqueria Nova, CV-801, dirección Ibi-Alcoi	2021-04-27	Wild	Europe	Wild
VAL246795	Crocus sativus L.	Iridaceae	El Salobral, Albacete	2021-03-29	Cultivated	Mediterranean	Cultivated
VAL246796	Cydonia oblonga Mill.	Rosaceae	Jardín Botánico Torretes, Ibi, Alicante	2020-07-30	Cultivated from wild material	Asia	Wild
	Cynoglossum creticum Mill.	Boraginaceae			Wild	Mediterranean	Wild
VAL246797, BCN111805	Dictamnus albus L.	Rutaceae	Cañar de Navazorrilla, Villahermosa, Ciudad Real	2010-06-30	Wild	Europe	Wild
VAL246798, BCN111806	Dictamnus albus L.	Rutaceae	Hueva, Guadalajara	2010-06-07	Wild	Europe	Wild
VAL246799	Dictamnus hispanicus Webb ex Willk.	Rutaceae	Sierra del Mugrón, Almansa, Albacete	2007-06-03	Wild	Mediterranean	Wild
BCN111807	Dictamnus hispanicus Webb ex Willk.	Rutaceae	Sierra del Mugrón, Almansa, Albacete	2010-05-21	Wild	Mediterranean	Wild
VAL246800, BCN111809	Dictamnus hispanicus Webb ex Willk.	Rutaceae	Barranco El Franco, de Beneixama a Fontanars, Alicante	2010-06-28	Wild	Mediterranean	Wild
VAL246801, BCN111810	Dictamnus hispanicus Webb ex Willk.	Rutaceae	Cañada "El Capitán", Villahermosa, Ciudad Real	2010-06-30	Wild	Mediterranean	Wild
VAL246802, BCN111811	Dictamnus hispanicus Webb ex Willk.	Rutaceae	Laguna del Arquillo, Masegoso, Albacete	2010-06-30	Wild	Mediterranean	Wild
VAL246803, BCN111812	Dictamnus hispanicus Webb ex Willk.	Rutaceae	Bunyol, Valencia	2010-07-01	Wild	Mediterranean	Wild
VAL246804, BCN111813	Dictamnus hispanicus Webb ex Willk.	Rutaceae	El Bovalar, Cinctorres, Castellón	2010-07-01	Wild	Mediterranean	Wild
VAL246805, BCN111814	Dictamnus hispanicus Webb ex Willk.	Rutaceae	Pla de Tollos, Vall d'Alcalà, Valencia	2010-07-03	Wild	Mediterranean	Wild
VAL246806, BCN111816	Dictamnus hispanicus Webb ex Willk.	Rutaceae	Fuente del Espín, Topares, Almería	2010-07-08	Wild	Mediterranean	Wild
BCN111808	Dictamnus hispanicus Webb ex Willk.	Rutaceae	La Replana, Beneixama	2010-06-24	Wild	Mediterranean	Wild
VAL246807, BCN111815	Dictamnus hispanicus Webb ex Willk.	Rutaceae	Fuente Grande, Garaballa, Cuenca	2011-06-07	Wild	Mediterranean	Wild
VAL246808	Diospyros kaki L.f.	Ebenaceae	Jardín Botánico Torretes, Ibi, Alicante	2018-05-25	Gardens	Asia	Cultivated
VAL246809	Dittrichia viscosa (L.) Greuter	Asteraceae	Jardín Botánico Torretes, Ibi, Alicante	2018-05-25	Cultivated from wild material	Mediterranean	Wild
VAL246810	Dorycnium hirsutum (L.) Ser.	Leguminosae	Jardín Botánico Torretes, Ibi, Alicante	2018-05-30	Cultivated from wild material	Mediterranean	Wild
VAL246811	Dysphania ambrosioides (L.) Mosyakin & Clemants [Chenopodium ambrosioides]	Amaranthaceae	Jardín Botánico Torretes, Ibi, Alicante	2018-05-25	Gardens	Widespread	Cultivated
VAL246815	Equisetum arvense L.	Equisetaceae	Ermita de Sant Antoni, Bocairent, Valencia	2018-06-16	Wild	Northern Hemisphere	Wild
VAL246812	Erica multiflora L.	Ericaceae	Jardín Botánico Torretes, Ibi, Alicante	2018-05-30	Cultivated from wild material	Mediterranean	Wild
VAL246813	Eryngium campestre L.	Apiaceae	Jardín Botánico Torretes, Ibi, Alicante	2018-05-25	Wild	Mediterranean	Wild
VAL246814	Eryngium campestre L.	Apiaceae	Jardín Botánico Torretes, Ibi, Alicante	2020-07-30	Wild	Mediterranean	Wild
VAL246816	Eucalyptus camaldulensis Dehnh.	Myrtaceae	Rio Segura, Ulea, Murcia	2020-08-14	Feral	Pacific islands	Feral
VAL246817	Ficus carica L.	Moraceae	Jardín Botánico Torretes, Ibi, Alicante	2020-07-30	Gardens	Mediterranean	Cultivated
VAL246818	Filipendula ulmaria (L.) Maxim.	Rosaceae	Jardín Botánico Torretes, Ibi, Alicante	2020-07-30	Cultivated from wild material	Europe	Wild
VAL246819	Foeniculum vulgare Mill.	Apiaceae	Jardín Botánico Torretes, Ibi, Alicante	2018-05-25	Wild	Mediterranean	Wild
VAL246820	Foeniculum vulgare Mill.	Apiaceae	Huerta de Ulea, Murcia	2018-06-24	Wild	Mediterranean	Wild
VAL246821	Galium lucidum subsp. fruticescens (Cav.) O.Bolòs & Vigo [G. fruticescens Cav.]	Rubiaceae	Barranco de Franco, de Beneixama a Fontanars, Alicante	2010-06-28	Wild	Mediterranean	Wild
VAL246822	Glycyrrhiza glabra L.	Leguminosae	Jardín Botánico Torretes, Ibi, Alicante	2018-05-25	Gardens	Widespread	Cultivated
VAL246823	Helianthemum cinereum (Cav.) Pers. subsp. rotundifolium (Dunal) Greuter & Burdet	Cistaceae	Sierra del Mugrón, Almansa, Albacete	2007-06-03	Wild	Mediterranean	Wild
VAL246824	Helianthemum hirtum (L.) Mill.	Cistaceae	Jardín Botánico Torretes, Ibi, Alicante	2018-05-30	Wild	Mediterranean	Wild
VAL246825	Helichrysum italicum (Roth) G. Don fil. subsp. serotinum (Boiss.) P. Fourn.	Asteraceae	Agres, Alicante	2016-06-23	Wild	Mediterranean	Wild
VAL246826	Helichrysum italicum (Roth) G. Don fil. subsp. serotinum (Boiss.) P. Fourn.	Asteraceae	Molí l'Ombria, Riu Vinalopó, Banyeres de Mariola, Alicante	2018-06-04	Wild	Mediterranean	Wild
VAL246827	Helichrysum italicum (Roth) G. Don fil. subsp. serotinum (Boiss.) P. Fourn.	Asteraceae	Barranc Catifa, Ibi, Alicante	2020-08-03	Wild	Mediterranean	Wild
VAL246828	Helichrysum stoechas (L.) Moench.	Asteraceae	El Reconco, Biar, Alicante	2016-06-23	Wild	Mediterranean	Wild
VAL246829	Hordeum vulgare L.	Poaceae	Jardín Botánico Torretes, Ibi, Alicante	2018-05-30	Cultivated from wild material	Widespread	Wild
VAL246830	Humulus lupulus L.	Cannabaceae	Jardín Botánico Torretes, Ibi, Alicante	2018-05-25	Cultivated from wild material	Northern Hemisphere	Wild
VAL246831	Hypericum ericoides L.	Hypericaceae	Jardín Botánico Torretes, Ibi, Alicante	2018-05-30	Wild	Mediterranean	Wild
VAL246832	Hypericum perforatum L.	Hypericaceae	Sierra de Aitana, Confrides, Alicante	2007-06-13	Wild	Widespread	Wild
VAL246833	Hypericum perforatum L.	Hypericaceae	La Solaneta, Banyeres de Mariola, Alicante	2008-07-10	Wild	Widespread	Wild
VAL246834	Hyssopus officinalis L.	Lamiaceae	Jardín Botánico Torretes, Ibi, Alicante	2007-06-09	Cultivated from wild material	Mediterranean	Wild
VAL246835	Hyssopus officinalis L.	Lamiaceae	Jardín Botánico Torretes, Ibi, Alicante	2010-09-17	Cultivated from wild material	Mediterranean	Wild
VAL246836	Inula montana L.	Asteraceae	Sierra del Mugrón, Almansa, Albacete	2007-06-03	Wild	Mediterranean	Wild
VAL246837	Inula montana L.	Asteraceae	Barranco el Franco, de Beneixama a Fontanars, Alicante	2010-06-28	Wild	Mediterranean	Wild
VAL246838	Inula montana L.	Asteraceae	Sierra del Mugrón, Almansa, Albacete	04/07/2010	Wild	Mediterranean	Wild
VAL246839	Inula montana L.	Asteraceae	Laguna del Arquillo, Masegoso, Albacete	2018-06-22	Wild	Mediterranean	Wild
VAL246840	Juglans regia L.	Juglandaceae	Jardín Botánico Torretes, Ibi, Alicante	2010-06-30	Gardens	Widespread	Cultivated
VAL246841	Juglans regia L.	Juglandaceae	Jardín Botánico Torretes, Ibi, Alicante	2020-08-03	Gardens	Widespread	Cultivated
VAL246842	Juniperus communis L.	Cupressaceae	Jardín Botánico Torretes, Ibi, Alicante	2018-05-30	Cultivated from wild material	Northern Hemisphere	Wild
VAL246843	Juniperus oxycedrus L.	Cupressaceae	Jardín Botánico Torretes, Ibi, Alicante	2018-05-30	Wild	Mediterranean	Wild
VAL246844	Laurus nobilis L.	Lauraceae	Capollet de l'Àguila, Banyeres de Mariola, Alicante	2018-06-25	Cultivated	Mediterranean	Cultivated
VAL246845	Lavandula angustifolia Mill. subsp. pyrenaica (DC.) Guinea	Lamiaceae	Jardín Botánico Torretes, Ibi, Alicante	2018-05-30	Cultivated from wild material	Mediterranean	Wild
VAL246846	Lavandula angustifolia Mill. subsp. pyrenaica (DC.) Guinea	Lamiaceae	Jardín Botánico Torretes, Ibi, Alicante	2020-07-03	Cultivated from wild material	Mediterranean	Wild
VAL246847	Lavandula dentata L.	Lamiaceae	Jardín Botánico Torretes, Ibi, Alicante	2018-05-30	Cultivated from wild material	Mediterranean	Wild
VAL246848	Lavandula latifolia	Lamiaceae	Jardín Botánico Torretes, Ibi, Alicante	2018-05-30	Wild	Mediterranean	Wild
VAL246849	Lavandula stoechas L.	Lamiaceae	Sierra de Prades, Tarragona	2010-06-20	Cultivated from wild material	Mediterranean	Wild
VAL246850	Lavandula stoechas L.	Lamiaceae	Laguna del Arquillo, Masegoso, Albacete	2018-06-22	Cultivated from wild material	Mediterranean	Wild
VAL246851	Leucanthemopsis pallida Heywood	Asteraceae	Near Forata, Sierra de Aitana, Confrides	2007-06-13	Wild	Mediterranean	Wild
VAL246909	Leuzea conifera (L.) DC. [Rhaponticum coniferum (L.) Greuter]	Asteraceae	De Beneixama a Fontanars, Alicante	2010-06-28	Wild	Mediterranean	Wild
VAL246910	Leuzea conifera (L.) DC. [Rhaponticum coniferum (L.) Greuter]	Asteraceae	Subida a Mariola, Sierra de Mariola, Alcoi	2014-06-10	Wild	Mediterranean	Wild
VAL246911	Leuzea conifera (L.) DC. [Rhaponticum coniferum (L.) Greuter]	Asteraceae	El Reconco, Biar, Alicante	2016-06-23	Wild	Mediterranean	Wild
VAL246853	Lithospermum officinale L.	Boraginaceae	Garaballa, Cuenca	2008-05-20	Wild	Europe	Wild
VAL246854	Lonicera implexa Aiton	Caprifoliaceae	Jardín Botánico Torretes, Ibi, Alicante	2018-05-30	Wild	Mediterranean	Wild
VAL246856	Malus domestica Borkh.	Rosaceae	Jardín Botánico Torretes, Ibi, Alicante	2010-06-30	Gardens	Widespread	Cultivated
VAL246857	Malva arborea (L.) Webb & Berthel.	Malvaceae	Font Bona, Banyeres de Mariola, Alicante	2018-06-25	Gardens	Widespread	Cultivated
VAL246858	Malva sylvestris L.	Malvaceae	Molí Sol, Banyeres de Mariola, Alicante	2021-06-03	Wild	Europe	Wild
VAL246860	Matricaria chamomilla L.	Asteraceae	Cultivo en Font Bona, Banyeres de Mariola, Alicante	2020-08-03	Gardens	Europe	Cultivated
VAL246861	Medicago sativa L.	Leguminosae	Molí l'Ombria, Riu Vinalopó, Banyeres de Mariola, Alicante	2018-05-30	Wild	Widespread	Wild
VAL246862	Melissa officinalis L.	Lamiaceae	Molí l'Ombria, Riu Vinalopó, Banyeres de Mariola, Alicante	2018-05-30	Gardens	Mediterranean	Cultivated
VAL246863	Melissa officinalis L.	Lamiaceae	Jardín Botánico Torretes, Ibi, Alicante	2020-07-28	Gardens	Mediterranean	Cultivated
VAL246864	Mentha aquatica L.	Lamiaceae	Font dels Puros, Banyeres de Mariola, Alicante	2014-08-27	Cultivated from wild material	Mediterranean	Wild
VAL246865	Mentha aquatica L.	Lamiaceae	Font dels Puros, Banyeres de Mariola, Alicante	2020-07-30	Cultivated from wild material	Mediterranean	Wild
BCN111817	Mentha pulegium L.	Lamiaceae	Jardín Botánico Torretes, Ibi, Alicante	2010-07-27	Cultivated from wild material	Mediterranean	Wild
VAL246867	Mentha pulegium L.	Lamiaceae	Jardín Botánico Torretes, Ibi, Alicante	2018-05-25	Cultivated from wild material	Mediterranean	Wild
VAL246868	Mentha pulegium L.	Lamiaceae	Jardín Botánico Torretes, Ibi, Alicante	2020-07-23	Cultivated from wild material	Mediterranean	Wild
VAL246869	Mentha spicata L. [M. spicata subsp. glabrata (Lej. & Courtois) Lebeau]	Lamiaceae	Jardín Botánico Torretes, Ibi, Alicante	2010-07-30	Cultivated from wild material	Widespread	Wild
VAL246870	Mentha spicata L. [M. spicata subsp. glabrata (Lej. & Courtois) Lebeau]	Lamiaceae	Jardín Botánico Torretes, Ibi, Alicante	2020-08-03	Cultivated from wild material	Widespread	Wild
VAL246871	Mentha x piperita L. 'Sándalo' [M. piperita var. citrata (Ehrh.) Briq.]	Lamiaceae	Cultivo en Ibi, Alicante	2020-07-30	Gardens	Mediterranean	Cultivated
VAL246872	Mentha x piperita L. [M. piperita var. citrata (Ehrh.) Briq. 'Chocolate']	Lamiaceae	Cocentaina, Alicante	2020-08-06	Gardens	Mediterranean	Cultivated
VAL246873	Mentha × rotundifolia (L.) Huds.	Lamiaceae	Jardín Botánico Torretes, Ibi, Alicante	2020-07-30	Cultivated from wild material	Widespread	Wild
VAL246874	Mespilus germanica L.	Rosaceae	Jardín Botánico Torretes, Ibi, Alicante	2018-05-25	Gardens	Europe	Cultivated
VAL246875	Myrtus communis L.	Myrtaceae	Jardín Botánico Torretes, Ibi, Alicante	2018-05-25	Cultivated from wild material	Mediterranean	Wild
VAL246876	Ocimum basilicum L.	Lamiaceae	Jardín Botánico Torretes, Ibi, Alicante	2010-09-17	Gardens	Asia	Cultivated
VAL246877	Olea europaea L.	Oleaceae	Jardín Botánico Torretes, Ibi, Alicante	2018-05-25	Gardens	Mediterranean	Cultivated
VAL246878	Origanum heracleoticum L. [Origanum vulgare subsp. viridulum (Martrin-Donos) Nyman]	Lamiaceae	Jardín Botánico Torretes, Ibi, Alicante	2020-07-24	Cultivated from wild material	Mediterranean	Wild
VAL246879	Origanum majorana L.	Lamiaceae	Jardín Botánico Torretes, Ibi, Alicante	2009-06-19	Cultivated from old material	Mediterranean	Cultivated
BCN111819	Origanum majorana L.	Lamiaceae	Jardín Botánico Torretes, Ibi, Alicante	2010-07-27	Cultivated from old material	Mediterranean	Cultivated
VAL246880	Origanum onites L.	Lamiaceae	Jardín Botánico Torretes, Ibi, Alicante	2020-07-28	Cultivated from wild material	Mediterranean	Wild
VAL246881	Origanum vulgare L.	Lamiaceae	Jardín Botánico Torretes, Ibi, Alicante	2009-06-19	Cultivated from wild material	Mediterranean	Wild
BCN111822	Origanum vulgare L.	Lamiaceae	Jardín Botánico Torretes, Ibi, Alicante	2010-07-27	Cultivated from wild material	Mediterranean	Wild
VAL246882	Origanum vulgare L. subsp. virens (Hoffmanns. & Link) Ietsw.	Lamiaceae	Jardín Botánico Torretes, Ibi, Alicante	2008-07-25	Cultivated from wild material	Mediterranean	Wild
VAL246883	Origanum vulgare L. subsp. virens (Hoffmanns. & Link) Ietsw.	Lamiaceae	Jardín Botánico Torretes, Ibi, Alicante	2009-06-19	Cultivated from wild material	Mediterranean	Wild
BCN111821	Origanum vulgare L. subsp. virens (Hoffmanns. & Link) Ietsw.	Lamiaceae	Estación Biológica-Jardín Botánico Torretes, Ibi (Alacant)	2010-07-27	Cultivated from wild material	Mediterranean	Wild
VAL246884	Origanum × paui Martínez	Lamiaceae	La Nucía, Alicante	2007-07-25	Cultivated locally at least 30 years	Mediterranean	Cultivated
VAL246885	Origanum × paui Martínez	Lamiaceae	Jardín Botánico Torretes, Ibi, Alicante	2009-06-19	Cultivated locally at least 30 years	Mediterranean	Cultivated
BCN111820	Origanum x paui Martínez	Lamiaceae	Estación Biológica-Jardín Botánico Torretes, Ibi (Alacant)	2010-07-27	Cultivated from old material	Mediterranean	Cultivated
VAL246886	Origanum × paui Martínez	Lamiaceae	Huerta de Ulea, Murcia	2019-09-03	Cultivated locally at least 30 years	Mediterranean	Cultivated
VAL246887	Parietaria judaica L.	Urticaceae	Font Bona, Banyeres de Mariola, Alicante	2018-06-25	Wild	Europe	Wild
VAL246888	Petroselinum crispum (Mill.) Fuss	Apiaceae	Huerta de Ulea, Murcia	2018-06-24	Gardens	Mediterranean	Cultivated
VAL246889	Phlomis lychnitis L.	Lamiaceae	Centro Interpretación de la Sierra Mariola, Banyeres de Mariola, Alicante	2010-05-29	Wild	Mediterranean	Wild
VAL246890	Pimpinella anisum L.	Apiaceae	Jardín Botánico Torretes, Ibi, Alicante	2020-04-27	Cultivated from wild material	Mediterranean	Wild
VAL246891	Pinus halepensis Mill.	Pinaceae	Jardín Botánico Torretes, Ibi, Alicante	2018-05-25	Wild	Mediterranean	Wild
VAL246892	Pistacia lentiscus L.	Anacardiaceae	Jardín Botánico Torretes, Ibi, Alicante	2018-05-30	Cultivated from wild material	Mediterranean	Wild
VAL246893	Plantago lanceolata L.	Plantaginaceae	Jardín Botánico Torretes, Ibi, Alicante	2018-05-30	Cultivated from wild material	Europe	Wild
VAL246894	Plantago major L.	Plantaginaceae	Jardín Botánico Torretes, Ibi, Alicante	2018-05-30	Cultivated from wild material	Europe	Wild
VAL246895	Polygonatum odoratum (Mill.) Druce	Asparagaceae	Jardín Botánico Torretes, Ibi, Alicante	2018-05-30	Cultivated from wild material	Northern Hemisphere	Wild
VAL246896	Prunella vulgaris L.	Lamiaceae	Jardín Botánico Torretes, Ibi, Alicante	2018-05-30	Cultivated from wild material	Northern Hemisphere	Wild
VAL246897	Prunus armeniaca L.	Rosaceae	Jardín Botánico Torretes, Ibi, Alicante	2018-05-25	Gardens	Northern Hemisphere	Cultivated
VAL246898	Prunus avium (L.) L.	Rosaceae	Jardín Botánico Torretes, Ibi, Alicante	2018-05-25	Gardens	Widespread	Cultivated
VAL246899	Prunus domestica L.	Rosaceae	Jardín Botánico Torretes, Ibi, Alicante	2018-05-25	Gardens	Europe	Cultivated
VAL246900	Prunus dulcis (Mill.) D.A.Webb	Rosaceae	Jardín Botánico Torretes, Ibi, Alicante	2020-07-30	Gardens	Mediterranean	Cultivated
VAL246901	Prunus persica (L.) Batsch	Rosaceae	Huerta de Ulea, Murcia	2020-07-30	Gardens	Asia	Cultivated
VAL246903	Prunus spinosa L.	Rosaceae	Jardín Botánico Torretes, Ibi, Alicante	2018-05-25	Cultivated from wild material	Europe	Wild
VAL246904	Punica granatum L.	Lythraceae	Jardín Botánico Torretes, Ibi, Alicante	2018-05-25	Gardens	Mediterranean	Cultivated
VAL246905	Punica granatum L.	Lythraceae	Jardín Botánico Torretes, Ibi, Alicante	2020-07-30	Gardens	Mediterranean	Cultivated
VAL246906	Pyrus communis L. var. sacharatus 'De Manteca'	Rosaceae	Jardín Botánico Torretes, Ibi, Alicante	2020-07-30	Gardens	Widespread	Cultivated
VAL246907	Quercus ilex L.	Fagaceae	Jardín Botánico Torretes, Ibi, Alicante	2018-05-25	Cultivated from wild material	Mediterranean	Wild
VAL246908	Quercus rotundifolia Lam.	Fagaceae	Jardín Botánico Torretes, Ibi, Alicante	2020-08-06	Wild	Mediterranean	Wild
VAL246912	Rosa canina L.	Rosaceae	Jardín Botánico Torretes, Ibi, Alicante	2010-06-09	Wild	Europe	Wild
VAL246913	Rosmarinus officinalis L.	Lamiaceae	Jardín Botánico Torretes, Ibi, Alicante	2008-03-10	Wild	Mediterranean	Wild
VAL246914	Rosmarinus officinalis L.	Lamiaceae	Jardín Botánico Torretes, Ibi, Alicante	2020-08-06	Wild	Mediterranean	Wild
VAL246915	Rubus ulmifolius Schott	Rosaceae	Jardín Botánico Torretes, Ibi, Alicante	2020-07-30	Cultivated from wild material	Mediterranean	Wild
VAL246916	Ruta angustifolia Pers.	Rutaceae	Jardín Botánico Torretes, Ibi, Alicante	2018-05-30	Wild	Mediterranean	Wild
VAL246917	Ruta graveolens L.	Rutaceae	Jardín Botánico Torretes, Ibi, Alicante	2010-06-20	Gardens	Mediterranean	Cultivated
VAL246918	Ruta graveolens L.	Rutaceae	Jardín Botánico Torretes, Ibi, Alicante	2018-05-30	Gardens	Mediterranean	Cultivated
VAL246919	Ruta montana (L.) L.	Rutaceae	Jardín Botánico Torretes, Ibi, Alicante	2010-07-30	Wild	Mediterranean	Wild
VAL246920	Ruta montana (L.) L.	Rutaceae	Molí l'Ombria, Riu Vinalopó, Banyeres de Mariola, Alicante	´04/06/2018	Wild	Mediterranean	Wild
VAL246921	Salvia blancoana Webb & Heldr. subsp. mariolensis Figuerola	Lamiaceae	Font de l'Arbre, Serra d'Aitana, Confrides, Alicante	2007-06-13	Wild	Mediterranean	Wild
VAL246922, BCN111826	Salvia blancoana Webb & Heldr. subsp. mariolensis Figuerola	Lamiaceae	Font de Vivens, Ibi, Alicante	2010-05-23	Wild	Mediterranean	Wild
BCN111827	Salvia blancoana Webb & Heldr. subsp. mariolensis Figuerola	Lamiaceae	Jardín Botánico Torretes, Ibi, Alicante	2010-05-29	Wild	Mediterranean	Wild
BCN111823	Salvia blancoana Webb & Heldr. subsp. mariolensis Figuerola	Lamiaceae	Banyeres de Mariola, Alicante	2010-06-06	Cultivated from wild material	Mediterranean	Wild
BCN111824	Salvia blancoana Webb & Heldr. subsp. mariolensis Figuerola etnovar. 'flor blanca'	Lamiaceae	Banyeres de Mariola, Alicante	2010-06-06	Cultivated from wild material	Mediterranean	Wild
VAL246923	Salvia blancoana Webb & Heldr. subsp. mariolensis Figuerola	Lamiaceae	Capollet de l'Àguila, Banyeres de Mariola, Alicante	2010-06-08	Cultivated from wild material	Mediterranean	Wild
BCN111825	Salvia blancoana Webb & Heldr. subsp. mariolensis Figuerola	Lamiaceae	Font de l'Arbre, Serra d'Aitana, Confrides, Alicante	2010-06-29	Wild	Mediterranean	Wild
BCN111828	Salvia blancoana Webb & Heldr. subsp. mariolensis Figuerola	Lamiaceae	Port de Tudons, Alcoleja, Alacant	2010-06-29	Wild	Mediterranean	Wild
BCN111829	Salvia blancoana Webb & Heldr. subsp. mariolensis Figuerola	Lamiaceae	Borona, Cocentaina, Alicante	2011-01-07	Wild	Mediterranean	Wild
VAL246924	Salvia greggii A.Gray	Lamiaceae	Pedralbes, Barcelona	2009-07-26	Gardens	America	Cultivated
BCN111836	Salvia microphylla Kunth var. microphylla	Lamiaceae	Banyeres de Mariola, Alicante	2010-07-04	Cultivated locally at least 30 years	America	Cultivated
VAL246925	Salvia microphylla Kunth var. microphylla	Lamiaceae	Jardín Botánico Torretes, Ibi, Alicante	2012-11-21	Cultivated from old material	America	Cultivated
VAL246926	Salvia microphylla Kunth var. microphylla	Lamiaceae	Penyes Roges, Banyeres de Mariola, Alicante	2013-10-18	Cultivated locally at least 30 years	America	Cultivated
VAL246927	Salvia microphylla Kunth var. microphylla	Lamiaceae	Jardín Botánico Torretes, Ibi, Alicante	2020-07-30	Cultivated from old material	America	Cultivated
VAL246928, BCN111831	Salvia officinalis L. subsp. lavandulifolia (Vahl) Gams.	Lamiaceae	Mora de Rubielos, Teruel	2010-06-20	Wild	Mediterranean	Wild
BCN111832	Salvia officinalis L. subsp. lavandulifolia (Vahl) Gams.	Lamiaceae	El Bovalar, Cinctorres, Castellón	2010-07-01	Wild	Mediterranean	Wild
BCN111833	Salvia officinalis L. subsp. lavandulifolia (Vahl) Gams.	Lamiaceae	Herbés, Castellón	2010-12-06	Wild	Mediterranean	Wild
VAL246929	Salvia officinalis L. subsp. lavandulifolia (Vahl) Gams.	Lamiaceae	Hueva, Guadalajara	2011-06-06	Wild	Mediterranean	Wild
VAL246930	Salvia officinalis L. subsp. lavandulifolia (Vahl) Gams.	Lamiaceae	El Reconco, Biar, Alicante	2016-06-23	Wild	Mediterranean	Wild
VAL246931	Salvia officinalis L. subsp. officinalis	Lamiaceae	Jardín Botánico Torretes, Ibi, Alicante	2010-05-29	Cultivated from old material	Mediterranean	Cultivated
BCN111834	Salvia officinalis L. subsp. officinalis	Lamiaceae	Jardín Botánico Torretes, Ibi, Alicante	2010-06-20	Cultivated from old material	Mediterranean	Cultivated
VAL246932	Salvia officinalis L. subsp. officinalis	Lamiaceae	La Floresta, Viver, Castellón	2010-07-07	Gardens	Mediterranean	Cultivated
VAL246933	Salvia sclarea L.	Lamiaceae	Jardín Botánico Torretes, Ibi, Alicante	2014-07-17	Cultivated from wild material	Europe	Wild
VAL246934	Salvia × auriculata Mill.	Lamiaceae	Jardín Botánico Torretes, Ibi, Alicante	2010-05-29	Cultivated from old material	Mediterranean	Cultivated
BCN111835	Salvia × auriculata Mill.	Lamiaceae	Jardín Botánico Torretes, Ibi, Alicante	2010-06-20	Cultivated from old material	Mediterranean	Cultivated
VAL246935	Salvia x hegelmaieri Porta & Rigo	Lamiaceae	Sierra del Mugrón, Almansa, Albacete	2007-06-03	Wild	Mediterranean	Wild
BCN111830	Salvia x hegelmaieri Porta & Rigo	Lamiaceae	Sierra del Mugrón, Almansa, Albacete	2010-07-04	Wild	Mediterranean	Wild
VAL246936	Salvia x hegelmaieri Porta & Rigo	Lamiaceae	El Reconco, Biar, Alicante	2016-06-23	Wild	Mediterranean	Wild
VAL246937	Sambucus nigra L.	Adoxaceae	Jardín Botánico Torretes, Ibi, Alicante	2010-06-30	Cultivated from wild material	Widespread	Wild
VAL246938	Sambucus nigra L.	Adoxaceae	Jardín Botánico Torretes, Ibi, Alicante	2020-07-30	Cultivated from wild material	Widespread	Wild
VAL246939	Santolina magonica Romo	Asteraceae	Jardín Botánico Torretes, Ibi, Alicante (Origen: Ibiza)	2020-08-06	Cultivated from wild material	Mediterranean	Wild
VAL246940	Santolina villosa Mill. [Santolina chamaecyparissus subsp. squarrosa (DC.) Nyman]	Asteraceae	Jardín Botánico Torretes, Ibi, Alicante	2007-06-09	Wild	Mediterranean	Wild
VAL246941	Santolina villosa Mill. [Santolina chamaecyparissus subsp. squarrosa (DC.) Nyman]	Asteraceae	Molí l'Ombria, Riu Vinalopó, Banyeres de Mariola, Alicante	2018-06-04	Wild	Mediterranean	Wild
VAL246942	Santolina villosa Mill. [Santolina chamaecyparissus subsp. squarrosa (DC.) Nyman]	Asteraceae	Barranc Catifa, Ibi, Alicante	2020-08-03	Wild	Mediterranean	Wild
VAL246943	Satureja hortensis L.	Lamiaceae	Jardín Botánico Torretes, Ibi, Alicante	2018-06-25	Gardens	Europe	Cultivated
VAL246944	Satureja montana L.	Lamiaceae	Jardín Botánico Torretes, Ibi, Alicante	2018-05-30	Gardens	Mediterranean	Cultivated
VAL246945	Satureja obovata subsp. valentina (G.López) M.B.Crespo [S. cuneifolia Ten.]	Lamiaceae	Capollet de l'Àguila, Banyeres de Mariola, Alicante	2018-06-25	Cultivated from wild material	Mediterranean	Wild
VAL246946	Scabiosa atropurpurea L.	Caprifoliaceae	Molí l'Ombria, Riu Vinalopó, Banyeres de Mariola, Alicante	2018-06-04	Wild	Mediterranean	Wild
VAL246948	Sedum sediforme (Jacq.) Pau	Crassulaceae	Jardín Botánico Torretes, Ibi, Alicante	2020-08-06	Wild	Mediterranean	Wild
VAL246949	Sideritis hirsuta L.	Lamiaceae	El Somo, Sotorroni, Alcoi	2007-06-09	Wild	Mediterranean	Wild
VAL246950	Sideritis hirsuta L.	Lamiaceae	Font de l'Arbre, Serra d'Aitana, Confrides	2007-06-13	Wild	Mediterranean	Wild
VAL246951	Sideritis hirsuta L.	Lamiaceae	Cortijo de la Balasna, Siles, Jaén	2008-08-08	Wild	Mediterranean	Wild
VAL246952	Sideritis hirsuta L.	Lamiaceae	Pla de Tollos, Alcalà de la Jovada, Valencia	2010-07-03	Wild	Mediterranean	Wild
VAL246953	Sideritis hirsuta L.	Lamiaceae	Capollet de l'Àguila, Banyeres de Mariola, Alicante	2018-06-25	Cultivated from wild material	Mediterranean	Wild
VAL246954	Sideritis hirsuta L.	Lamiaceae	Penyes Roges, Banyeres de Mariola, Alicante	2019-05-31	Cultivated from wild material	Mediterranean	Wild
VAL246958	Sideritis leucantha subsp. albicaulis Obón & D.Rivera	Lamiaceae	Próximo Fábrica de El Lobo, Xixona, Alicante	2010-05-23	Wild	Mediterranean	Wild
VAL246959	Sideritis pungens Benth. [S. pungens subsp. vigoi Peris, Rosello & Stübing]	Lamiaceae	Logroño, La Rioja	2010-02-10	Wild	Mediterranean	Wild
VAL246960	Sideritis tragoriganum Lag.	Lamiaceae	Sierra del Mugrón, Almansa, Albacete	2007-06-03	Wild	Mediterranean	Wild
VAL246961	Sideritis tragoriganum Lag.	Lamiaceae	Capollet de l'Àguila, Banyeres de Mariola, Alicante	2018-06-25	Wild	Mediterranean	Wild
VAL246962	Sideritis tragoriganum Lag.	Lamiaceae	Jardín Botánico Torretes, Ibi, Alicante	2019-05-31	Wild	Mediterranean	Wild
VAL246963	Sorbus domestica L.	Rosaceae	Jardín Botánico Torretes, Ibi, Alicante	2010-06-30	Cultivated from wild material	Europe	Wild
VAL246964	Sorbus domestica L.	Rosaceae	Jardín Botánico Torretes, Ibi, Alicante	2020-07-30	Cultivated from wild material	Europe	Wild
VAL246966	Spartium junceum L.	Leguminosae	Capollet de l'Àguila, Banyeres de Mariola, Alicante	2018-06-25	Cultivated from wild material	Mediterranean	Wild
VAL246967	Stachys heraclea All.	Lamiaceae	El Somo, Sotorroni, Alcoi	2007-06-09	Wild	Mediterranean	Wild
VAL246968	Stachys heraclea All.	Lamiaceae	Forata, Sierra de Aitana, Confrides, Alicante	2007-06-13	Wild	Mediterranean	Wild
VAL246969	Stachys officinalis (L.) Trevis.	Lamiaceae	Pontones, Jaén	2008-06-20	Wild	Europe	Wild
VAL246970	Stachys officinalis (L.) Trevis.	Lamiaceae	Jardín Botánico Torretes, Ibi, Alicante	2021-06-24	Cultivated from wild material	Europe	Wild
VAL246971	Syringa vulgaris L.	Oleaceae	Font Bona, Banyeres de Mariola, Alicante	2018-06-25	Gardens	Northern Hemisphere	Cultivated
VAL246972	Tanacetum balsamita L.	Asteraceae	Jardín Botánico Torretes, Ibi, Alicante	2010-08-18	Gardens	Mediterranean	Cultivated
VAL246973	Tanacetum parthenium (L.) Sch.Bip.	Asteraceae	Beceite, Teruel	2007-07-08	Cultivated locally at least 30 years	Widespread	Cultivated
VAL246974	Tanacetum parthenium (L.) Sch.Bip.	Asteraceae	Jardín Botánico Torretes, Ibi, Alicante	2010-06-16	Cultivated from wild material	Widespread	Wild
VAL246975	Tanacetum parthenium (L.) Sch.Bip.	Asteraceae	Jardín Botánico Torretes, Ibi, Alicante	2018-06-10	Cultivated from wild material	Widespread	Wild
VAL246976	Tanacetum vulgare L.	Asteraceae	Jardín Botánico Torretes, Ibi, Alicante	2010-07-30	Cultivated from wild material	Europe	Wild
VAL246977	Teucrium buxifolium Schreb.	Lamiaceae	Castillo de Guadalest, Alicante	2007-05-01	Wild	Mediterranean	Wild
VAL246978	Teucrium capitatum L. subsp. gracillimum (Rouy) Valdés Berm.	Lamiaceae	Sierra del Mugrón, Almansa, Albacete	2010-07-04	Wild	Mediterranean	Wild
VAL246979	Teucrium capitatum L. subsp. gracillimum (Rouy) Valdés Berm.	Lamiaceae	Jardín Botánico Torretes, Ibi, Alicante	2018-05-25	Wild	Mediterranean	Wild
VAL246980	Teucrium capitatum L. subsp. gracillimum (Rouy) Valdés Berm.	Lamiaceae	Capollet de l'Àguila, Banyeres de Mariola, Alicante	2018-06-25	Wild	Mediterranean	Wild
VAL246981	Teucrium chamaedrys L.	Lamiaceae	Barranco el Franco, de Beneixama a Fontanars, Alicante	2010-06-28	Wild	Mediterranean	Wild
VAL246982	Teucrium chamaedrys L.	Lamiaceae	Subida a Mariola, Sierra de Mariola, Alcoi	2014-06-10	Wild	Mediterranean	Wild
VAL246983	Teucrium chamaedrys L.	Lamiaceae	El Reconco, Biar, Alicante	2016-06-23	Wild	Mediterranean	Wild
VAL246984	Teucrium ronnigeri Sennen	Lamiaceae	Forata, Sierra de Aitana, Confrides, Alicante	2007-06-13	Wild	Mediterranean	Wild
VAL246985	Teucrium ronnigeri Sennen	Lamiaceae	El Reconco, Biar, Alicante	2016-06-23	Wild	Mediterranean	Wild
VAL246986	Thapsia villosa L.	Apiaceae	Font de l'Arbre, Serra d'Aitana, Confrides	2010-05-28	Wild	Mediterranean	Wild
VAL246987	Thapsia villosa L.	Apiaceae	Font dels Puros, Banyeres de Mariola, Alicante	2021-06-03	Wild	Mediterranean	Wild
VAL246988	Thymbra capitata (L.) Cav.	Lamiaceae	Sant Antoni de Portmany, Ibiza	2011-09-18	Wild	Mediterranean	Wild
VAL246989	Thymus mastichina (L.) L.	Lamiaceae	Laguna del Arquillo, Masegoso, Albacete	2018-06-22	Wild	Mediterranean	Wild
VAL246990	Thymus membranaceus Boiss.	Lamiaceae	Jardín Botánico Torretes, Ibi, Alicante	2020-08-06	Cultivated from wild material	Mediterranean	Wild
VAL246991	Thymus moroderi Pau ex Martínez	Lamiaceae	Jardín Botánico Torretes, Ibi, Alicante	2018-05-25	Cultivated from wild material	Mediterranean	Wild
VAL246992	Thymus piperella L.	Lamiaceae	Jardín Botánico Torretes, Ibi, Alicante	2018-05-25	Wild	Mediterranean	Wild
VAL246993	Thymus serpylloides subsp. gadorensis (Pau) Jalas	Lamiaceae	Forata, Sierra de Aitana, Confrides, Alicante	2007-06-13	Wild	Mediterranean	Wild
VAL246994	Thymus serpyllum L.	Lamiaceae	Jardín Botánico Torretes, Ibi, Alicante	2018-05-25	Cultivated from wild material	Europe	Wild
VAL246995	Thymus serpyllum L.	Lamiaceae	Jardín Botánico Torretes, Ibi, Alicante	2020-08-06	Cultivated from wild material	Europe	Wild
VAL246996	Thymus vulgaris L. subsp. vulgaris	Lamiaceae	Jardín Botánico Torretes, Ibi, Alicante	2018-05-31	Wild	Mediterranean	Wild
VAL246997	Tilia platyphyllos Scop.	Malvaceae	Jardín Botánico Torretes, Ibi, Alicante	2010-06-30	Gardens	Europe	Cultivated
VAL246998	Tilia platyphyllos Scop.	Malvaceae	Jardín Botánico Torretes, Ibi, Alicante	2021-06-24	Gardens	Europe	Cultivated
VAL246999	Tilia platyphyllos Scop.	Malvaceae	Les Foies, Banyeres de Mariola, Alicante	2021-07-12	Gardens	Europe	Cultivated
VAL247001	Urtica dioica L.	Urticaceae	Jardín Botánico Torretes, Ibi, Alicante	2018-05-30	Cultivated from wild material	Widespread	Wild
VAL247002	Verbascum thapsus L.	Scrophulariaceae	Banyeres de Mariola, Alicante	2018-05-25	Wild	Europe	Wild
VAL247003	Verbascum thapsus L.	Scrophulariaceae	Jardín Botánico Torretes, Ibi, Alicante	2021-06-10	Wild	Europe	Wild
VAL247004	Vitis vinifera L.	Vitaceae	Jardín Botánico Torretes, Ibi, Alicante	2018-05-25	Gardens	Widespread	Cultivated
VAL247006	Ziziphus jujuba Mill.	Rhamnaceae	Jardín Botánico Torretes, Ibi, Alicante	2010-06-30	Gardens	Asia	Cultivated
VAL247007	Ziziphus jujuba Mill.	Rhamnaceae	Jardín Botánico Torretes, Ibi, Alicante	2020-07-30	Gardens	Asia	Cultivated
Note:	Local and regional Endemic taxa are resalted in bold characters
